# Supplementary material for: Exploring the Mechanism of Tannic Acid Against Pichia kudriavzevii in the VK2/E6E7 Vaginal Epithelial Cell Line and Its Synergy with Azoles on Drug-Resistant Candida Species
Source: Pathogens. 2026 Apr 24;15(5):464. doi: 10.3390/pathogens15050464 (PMC13209263; doi:10.3390/pathogens15050464)
Supplement: Supplementary file 1 [file pathogens-15-00464-s001.zip]

Archive with 1 entries (1 files):
- pathogens-4210395-supplementary.pdf
